# Supplementary material for: Design, Docking Analysis, and Structure–Activity Relationship of Ferrocene-Modified Tyrosine Kinase Inhibitors: Insights into BCR-ABL Interactions
Source: Molecules. 2025 Jul 24;30(15):3101. doi: 10.3390/molecules30153101 (PMC12348835; doi:10.3390/molecules30153101)
Supplement: Supplementary file 1 [file molecules-30-03101-s001.zip]

Archive with 1 entries (1 files):
- molecules-3755855-supplementary.pdf
